# Supplementary material for: The Role of Different Indexes of Adiposity and Body Composition for the Identification of Metabolic Syndrome in Women with Obesity
Source: J Clin Med. 2021 May 4;10(9):1975. doi: 10.3390/jcm10091975 (PMC8125097; doi:10.3390/jcm10091975)
Supplement: Supplementary file 1 [file jcm-10-01975-s001.zip]

Archive with 1 entries (1 files):
- jcm-1201322-supplementary.pdf
